# Supplementary material for: The Experiences of LGBTQ+ Pre-Service and Qualified Teachers and Their Mental Health: A Systematic Review of International Research
Source: Int J Environ Res Public Health. 2026 Jan 17;23(1):115. doi: 10.3390/ijerph23010115 (PMC12841162; doi:10.3390/ijerph23010115)
Supplement: Supplementary file 1 [file ijerph-23-00115-s001.zip]

Archive with 1 entries (1 files):
- ijerph-3963492-supplementary.pdf
